# Supplementary material for: Anthoteibinenes F–Q: New Sesquiterpenes from the Irish Deep-Sea Coral Anthothela grandiflora
Source: Mar Drugs. 2025 Jan 17;23(1):44. doi: 10.3390/md23010044 (PMC11767152; doi:10.3390/md23010044)
Supplement: Supplementary file 1 [file marinedrugs-23-00044-s001.zip]

Archive with 1 entries (1 files):
- marinedrugs-3379888-supplementary.pdf
